# Supplementary material for: Serum miRNA levels are related to glucose homeostasis and islet autoantibodies in children with high risk for type 1 diabetes
Source: PLoS One. 2018 Jan 18;13(1):e0191067. doi: 10.1371/journal.pone.0191067 (PMC5773164; doi:10.1371/journal.pone.0191067)
Supplement: S1 File — (XLSX) [file pone.0191067.s005.xlsx]

## Sheet: S1 File
Mann-Whitney U-test (HR = high risk individuals, HC = healthy controls, T1D = type 1 diabetes)
HR vs HC :					HR vs T1D:					T1D vs HC:					Progressor vs non-progressor:
miR	p value	Median HR	Median HC		miR	p value	Median HR	Median T1D		miR	p value	Median T1D	Median HC		miR	p value	Median progressor	Median non-progressor
hsa-miR-497-5p	0.0341675	-1.9227	-1.58553		hsa-miR-222-3p	6.54911e-05	-0.0027285	-2.86178		hsa-miR-30e-5p	8.41635e-05	-0.469639	0.282967		hsa-let-7i-3p	0.00783543	-3.83582	-4.41253
hsa-miR-339-3p	0.0426971	-4.65209	-4.99162		hsa-miR-19b-3p	8.10601e-05	3.41132	2.7195		hsa-miR-342-3p	8.41635e-05	-0.466116	-1.52138		hsa-miR-19b-3p	0.0150506	3.68607	3.18168
hsa-miR-451a	0.0608918	8.83784	9.16859		hsa-miR-140-5p	0.000123268	-1.63993	-2.95309		hsa-miR-140-5p	0.000107077	-2.95309	-1.57675		hsa-miR-191-5p	0.0226545	-1.95204	-1.723
hsa-miR-125b-5p	0.0797092	-3.0626	-2.57594		hsa-miR-16-5p	0.000123268	7.41667	6.38909		hsa-miR-151a-3p	0.000107077	-2.70877	-3.29962		hsa-miR-106a-5p	0.0333981	2.22641	2.59697
hsa-miR-30a-5p	0.096724	-4.70193	-4.06649		hsa-miR-30e-5p	0.000123268	0.30776	-0.469639		hsa-miR-222-3p	0.00013579	-2.86178	-2.13554		hsa-miR-143-3p	0.0482322	-1.63384	-2.52283
hsa-miR-423-3p	0.096724	-1.68516	-1.78205		hsa-miR-144-5p	0.00015145	-1.82829	-3.37305		hsa-miR-16-5p	0.000171648	6.38909	7.30588		hsa-miR-19a-3p	0.0482322	2.47376	2.04209
hsa-miR-136-5p	0.103002	-3.61936	-3.29119		hsa-miR-122-5p	0.000185619	-2.66061	1.47005		hsa-miR-148b-3p	0.000216277	0.569498	-0.0768171		hsa-miR-652-3p	0.0482322	-0.350949	-0.139751
hsa-miR-382-5p	0.103002	-4.89467	-4.46238		hsa-miR-19a-3p	0.000336742	2.19258	1.37185		hsa-miR-19b-3p	0.000271636	2.7195	3.45526		hsa-miR-103a-3p	0.0575194	1.83365	2.09758
hsa-miR-191-5p	0.116527	-1.88159	-2.06953		hsa-miR-25-3p	0.000336742	1.72915	0.861235		hsa-miR-181a-5p	0.00034007	-1.17493	-1.88466		hsa-miR-20a-5p	0.0575194	2.32534	2.62502
hsa-miR-141-3p	0.123794	-5.57998	-5.23084		hsa-miR-125b-5p	0.000408693	-3.0626	-1.52055		hsa-miR-122-5p	0.000424382	1.47005	-1.9171		hsa-miR-320a	0.0575194	1.06623	0.504748
hsa-miR-28-5p	0.123794	-3.77307	-4.09603		hsa-miR-342-3p	0.000408693	-1.56897	-0.466116		hsa-miR-590-5p	0.000527904	-3.13447	-2.64381		hsa-miR-27a-3p	0.0682475	0.10861	-0.303835
hsa-miR-99a-5p	0.123794	-3.5851	-3.27277		hsa-miR-363-3p	0.000597611	-1.52837	-2.68724		hsa-miR-140-3p	0.000654583	0.429768	1.33578		hsa-miR-505-3p	0.0682475	-3.73182	-4.24873
hsa-miR-154-5p	0.13141	-5.33852	-4.64953		hsa-miR-140-3p	0.000720016	1.25268	0.429768		hsa-miR-151a-5p	0.000654583	0.0557903	-0.517514		hsa-let-7a-5p	0.0805688	1.3593	1.74962
hsa-miR-24-3p	0.13141	1.94329	1.86633		hsa-miR-148b-3p	0.000720016	-0.0418587	0.569498		hsa-miR-16-2-3p	0.000654583	-3.91048	-3.39453		hsa-let-7f-5p	0.0946384	-2.06363	-1.66951
hsa-miR-652-3p	0.13141	-0.311674	-0.370101		hsa-miR-93-5p	0.000720016	2.25158	1.34559		hsa-miR-28-5p	0.000654583	-3.06065	-4.09603		hsa-miR-30b-5p	0.0946384	0.0692955	0.248166
hsa-miR-17-5p	0.147725	-4.2875	-4.42734		hsa-miR-151a-3p	0.00103758	-3.29867	-2.70877		hsa-miR-19a-3p	0.000809072	1.37185	2.45722		hsa-miR-145-5p	0.110612	-1.03858	-1.43681
hsa-miR-181a-5p	0.165545	-1.82337	-1.88466		hsa-miR-152	0.00103758	-2.4859	-1.74845		hsa-miR-423-5p	0.000809072	1.335	0.67903		hsa-miR-151a-5p	0.128643	-0.733443	-0.398972
hsa-miR-421	0.165545	-5.09397	-5.23494		hsa-miR-34a-5p	0.00103758	-5.39882	-4.12938		hsa-miR-126-3p	0.000996839	2.45434	2.05025		hsa-miR-32-5p	0.128643	0.069136	-0.211267
hsa-miR-10b-5p	0.17504	-5.24675	-4.72809		hsa-miR-22-3p	0.00124103	2.01887	4.95219		hsa-miR-25-3p	0.000996839	0.861235	1.58681		hsa-miR-335-5p	0.128643	-4.57302	-5.39231
hsa-miR-142-5p	0.184936	0.389471	0.237942		hsa-miR-24-3p	0.00124103	1.94329	1.34565		hsa-miR-93-5p	0.000996839	1.34559	2.10697		hsa-miR-140-3p	0.148879	1.29644	1.11491
hsa-miR-152	0.195239	-2.4859	-2.15886		hsa-let-7g-5p	0.00176259	0.719263	0.176113		hsa-miR-363-3p	0.00122428	-2.68724	-1.45422		hsa-miR-185-5p	0.148879	0.377629	0.0444605
hsa-miR-122-5p	0.228665	-2.66061	-1.9171		hsa-miR-16-2-3p	0.00176259	-3.29683	-3.91048		hsa-miR-144-5p	0.00149885	-3.37305	-1.75662		hsa-miR-192-5p	0.148879	-1.60155	-1.45251
hsa-miR-197-3p	0.228665	-1.86008	-1.97812		hsa-miR-423-5p	0.00176259	0.739891	1.335		hsa-miR-107	0.00182918	0.301229	0.755287		hsa-miR-221-3p	0.148879	1.02039	1.37254
hsa-miR-375	0.228665	-5.34508	-5.05532		hsa-miR-22-5p	0.00247928	-2.03732	-4.70242		hsa-miR-125b-5p	0.00222525	-1.52055	-2.57594		hsa-miR-93-5p	0.148879	2.10954	2.39338
hsa-miR-192-5p	0.240664	-1.57877	-1.5421		hsa-miR-126-3p	0.00292985	2.02005	2.45434		hsa-miR-22-3p	0.00222525	4.95219	5.31311		hsa-miR-101-3p	0.17146	0.75753	0.432233
hsa-miR-409-3p	0.240664	-4.45334	-4.188		hsa-miR-181a-5p	0.00292985	-1.82337	-1.17493		hsa-miR-22-5p	0.00269854	-4.70242	-4.65853		hsa-miR-10b-5p	0.17146	-4.85142	-5.70542
hsa-miR-150-5p	0.265976	-0.256214	-0.387046		hsa-miR-652-3p	0.00406216	-0.311674	0.242899		hsa-miR-24-3p	0.00269854	1.34565	1.86633		hsa-miR-193b-3p	0.17146	-4.54078	-5.62705
hsa-miR-34a-5p	0.265976	-5.39882	-5.01558		hsa-miR-107	0.00476598	0.789191	0.301229		hsa-miR-652-3p	0.00269854	0.242899	-0.370101		hsa-miR-23b-3p	0.17146	1.13738	0.998389
hsa-miR-766-3p	0.293063	-4.25286	-4.43902		hsa-miR-144-3p	0.00476598	2.53633	0.809864		hsa-miR-144-3p	0.00393119	0.809864	2.46212		hsa-miR-425-5p	0.17146	-0.0102019	0.265232
hsa-miR-93-5p	0.293063	2.25158	2.10697		hsa-miR-199a-3p	0.00476598	-0.668576	-0.096271		hsa-miR-199a-3p	0.00393119	-0.096271	-0.518303		hsa-miR-99b-5p	0.17146	-3.50853	-3.81147
hsa-miR-106b-5p	0.307278	0.947692	1.11523		hsa-miR-28-5p	0.00476598	-3.77307	-3.06065		hsa-miR-320b	0.00472252	1.35726	0.919303		hsa-miR-27b-3p	0.196512	1.05295	0.868465
hsa-miR-22-5p	0.307278	-2.03732	-2.13554		hsa-miR-136-5p	0.00557842	-3.61936	-2.49968		hsa-miR-148a-3p	0.00565538	0.242616	-0.535332		hsa-miR-374a-5p	0.196512	-4.23949	-4.70272
hsa-miR-139-5p	0.321943	-4.09145	-4.34133		hsa-miR-320b	0.00557842	-0.438595	1.35726		hsa-miR-326	0.00565538	-1.5031	-2.10562		hsa-miR-106b-3p	0.224145	-5.36806	-5.04108
hsa-miR-27b-3p	0.321943	0.889166	1.02079		hsa-miR-32-5p	0.00557842	-0.122822	-3.89409		hsa-miR-34a-5p	0.00565538	-4.12938	-5.01558		hsa-miR-142-5p	0.224145	0.716336	0.351144
hsa-miR-365a-3p	0.321943	-3.65968	-3.53571		hsa-miR-151a-5p	0.0065138	-0.604714	0.0557903		hsa-miR-106b-5p	0.00675137	0.514624	1.11523		hsa-miR-15b-3p	0.224145	-2.32338	-2.16342
hsa-miR-92a-3p	0.321943	3.19616	2.99923		hsa-miR-590-5p	0.0065138	-2.67507	-3.13447		hsa-miR-29c-3p	0.00675137	-0.08164	0.297185		hsa-miR-26b-5p	0.224145	-0.590796	-0.264827
hsa-miR-130b-3p	0.352619	-4.16294	-4.04026		hsa-miR-27b-3p	0.00881827	0.889166	1.22791		hsa-miR-130a-3p	0.00803465	-0.63828	-0.0830473		hsa-miR-502-3p	0.224145	-3.73836	-4.07829
hsa-miR-199a-3p	0.352619	-0.668576	-0.518303		hsa-miR-497-5p	0.0102238	-1.9227	-1.37052		hsa-miR-20a-5p	0.00803465	2.15709	2.51487		hsa-miR-328	0.254451	-3.8617	-3.91809
hsa-miR-223-3p	0.352619	5.43299	5.31311		hsa-miR-423-3p	0.0118254	-1.68516	-2.06198		hsa-miR-32-5p	0.00803465	-3.89409	-3.67598		hsa-miR-424-5p	0.254451	-0.727252	-1.55906
hsa-miR-328	0.352619	-3.89756	-3.97675		hsa-miR-148a-3p	0.0157093	-0.452885	0.242616		hsa-let-7g-5p	0.0112737	0.176113	0.671077		hsa-miR-497-5p	0.254451	-1.7658	-2.0031
hsa-miR-423-5p	0.352619	0.739891	0.67903		hsa-miR-146a-5p	0.0180424	-0.0290472	0.370386		hsa-miR-152	0.0132921	-1.74845	-2.15886		hsa-miR-146b-5p	0.287495	-5.00608	-4.75326
hsa-let-7b-3p	0.385083	-3.70815	-3.85424		hsa-miR-28-3p	0.0180424	-3.95251	-2.96544		hsa-miR-150-5p	0.0156237	0.373619	-0.387046		hsa-miR-382-5p	0.287495	-5.39418	-4.74914
hsa-miR-148a-3p	0.385083	-0.452885	-0.535332		hsa-miR-142-5p	0.0206737	0.389471	0.089288		hsa-miR-139-5p	0.0183077	-3.27123	-4.34133		hsa-miR-106b-5p	0.32332	0.804782	1.10096
hsa-miR-20a-5p	0.401979	2.47588	2.51487		hsa-miR-15a-5p	0.0206737	4.19794	3.9903		hsa-miR-146a-5p	0.0183077	0.370386	-0.0541389		hsa-miR-107	0.32332	0.763182	0.851378
hsa-miR-660-5p	0.401979	-0.906355	-0.871942		hsa-miR-320a	0.0206737	1.01365	-0.573461		hsa-miR-18a-5p	0.0213871	-1.84986	-1.56901		hsa-miR-122-5p	0.32332	-2.38115	-3.09437
hsa-miR-25-3p	0.419311	1.72915	1.58681		hsa-miR-378a-3p	0.0206737	-1.88424	-1.50679		hsa-miR-23b-3p	0.0213871	1.41057	1.16418		hsa-miR-141-3p	0.32332	-5.44873	-5.8219
hsa-miR-125a-5p	0.437076	-2.8987	-3.14031		hsa-miR-142-3p	0.0236334	1.74417	1.44979		hsa-miR-766-3p	0.0213871	-3.62964	-4.43902		hsa-miR-194-5p	0.32332	-2.96985	-2.732
hsa-miR-532-5p	0.437076	-2.83587	-2.88558		hsa-miR-451a	0.0236334	8.83784	8.13016		hsa-miR-125a-5p	0.0249082	-2.74848	-3.14031		hsa-miR-342-3p	0.32332	-1.65323	-1.49855
hsa-miR-23a-3p	0.455266	3.06487	2.97383		hsa-miR-150-5p	0.0269541	-0.256214	0.373619		hsa-miR-378a-3p	0.0249082	-1.50679	-1.78855		hsa-miR-486-5p	0.32332	2.53309	2.31371
hsa-miR-30b-5p	0.455266	0.151498	0.110609		hsa-miR-409-3p	0.0269541	-4.45334	-3.24375		hsa-miR-451a	0.0249082	8.13016	9.16859		hsa-miR-99a-5p	0.32332	-3.45966	-3.69934
hsa-miR-502-3p	0.455266	-3.95853	-4.05111		hsa-miR-99a-5p	0.0269541	-3.5851	-2.73228		hsa-miR-421	0.0289205	-4.29719	-5.23494		hsa-miR-144-5p	0.361935	-1.84163	-1.67834
hsa-miR-146a-5p	0.473875	-0.0290472	-0.0541389		hsa-miR-29c-3p	0.0306701	0.26541	-0.08164		hsa-miR-103a-3p	0.0334771	1.62318	2.03271		hsa-miR-18a-5p	0.361935	-1.68051	-1.38191
hsa-miR-193b-3p	0.473875	-5.12882	-4.85003		hsa-miR-326	0.0306701	-2.04108	-1.5031		hsa-miR-145-5p	0.0334771	-0.736831	-1.28126		hsa-miR-222-3p	0.361935	0.0385195	-0.0323644
hsa-miR-28-3p	0.473875	-3.95251	-3.7918		hsa-miR-425-5p	0.0306701	0.120753	-0.184125		hsa-miR-23a-3p	0.0334771	3.27628	2.97383		hsa-miR-22-3p	0.361935	2.00649	2.06867
hsa-miR-30e-5p	0.473875	0.30776	0.282967		hsa-miR-766-3p	0.0306701	-4.25286	-3.62964		hsa-miR-320a	0.0334771	-0.573461	-0.00768005		hsa-miR-23a-3p	0.361935	3.131	2.99698
hsa-miR-484	0.473875	-0.241591	-0.365742		hsa-miR-130a-3p	0.0348177	-0.200488	-0.63828		hsa-miR-136-5p	0.0386345	-2.49968	-3.29119		hsa-miR-29c-3p	0.361935	0.391549	0.165754
hsa-let-7i-3p	0.492895	-3.96355	-4.14472		hsa-miR-139-5p	0.0348177	-4.09145	-3.27123		hsa-miR-106a-5p	0.044452	2.05032	2.4202		hsa-miR-144-3p	0.403318	2.74136	2.19041
hsa-miR-146b-5p	0.492895	-4.76025	-4.88938		hsa-miR-106b-5p	0.0394351	0.947692	0.514624		hsa-miR-15b-3p	0.044452	-2.61147	-2.17371		hsa-miR-146a-5p	0.403318	-0.00990745	-0.0481869
hsa-miR-320b	0.492895	-0.438595	-0.507007		hsa-miR-382-5p	0.0394351	-4.89467	-3.6278		hsa-let-7f-5p	0.0509919	-2.28375	-1.81657		hsa-miR-215	0.403318	-2.61239	-2.55609
hsa-miR-324-5p	0.492895	-3.85145	-3.67598		hsa-miR-185-5p	0.0445623	0.159888	0.605038		hsa-miR-142-3p	0.0509919	1.44979	1.67362		hsa-miR-30d-5p	0.403318	-4.22683	-4.41232
hsa-miR-335-5p	0.492895	-4.78536	-5.11211		hsa-miR-23b-3p	0.0502408	1.08169	1.41057		hsa-miR-15a-5p	0.0509919	3.9903	4.16774		hsa-miR-324-5p	0.403318	-3.89551	-3.78089
hsa-miR-15a-5p	0.512316	4.19794	4.16774		hsa-miR-375	0.0502408	-5.34508	-4.21821		hsa-miR-185-5p	0.0509919	0.605038	0.130194		hsa-miR-339-3p	0.403318	-4.67535	-4.56666
hsa-let-7a-5p	0.532129	1.60997	1.53232		hsa-let-7f-5p	0.0565136	-1.81783	-2.28375		hsa-miR-221-3p	0.0509919	1.48894	1.98335		hsa-miR-205-5p	0.447412	-4.99247	-5.23253
hsa-miR-205-5p	0.532129	-5.01608	-4.47115		hsa-miR-18b-5p	0.0565136	-1.49758	-1.77615		hsa-miR-27b-3p	0.0509919	1.22791	1.02079		hsa-miR-25-3p	0.447412	1.71467	1.81204
hsa-miR-215	0.552322	-2.56594	-2.50282		hsa-miR-20a-5p	0.0565136	2.47588	2.15709		hsa-miR-18b-5p	0.0583189	-1.77615	-1.48254		hsa-miR-28-5p	0.447412	-3.80554	-3.56351
hsa-miR-222-3p	0.572885	-0.0027285	-0.0979666		hsa-miR-106a-5p	0.0634252	2.33592	2.05032		hsa-miR-423-3p	0.0583189	-2.06198	-1.78205		hsa-miR-30c-5p	0.447412	-0.698215	-0.64286
hsa-let-7e-5p	0.593804	-2.89948	-3.12028		hsa-miR-193b-3p	0.0634252	-5.12882	-4.16785		hsa-miR-130b-3p	0.075604	-4.29933	-4.04026		hsa-miR-374b-5p	0.447412	-3.12457	-3.46024
hsa-miR-106b-3p	0.593804	-5.16519	-5.38478		hsa-miR-502-3p	0.0634252	-3.95853	-4.23747		hsa-miR-146b-5p	0.075604	-4.62696	-4.88938		hsa-miR-590-5p	0.447412	-2.66879	-2.78368
hsa-miR-145-5p	0.593804	-1.2804	-1.28126		hsa-let-7i-3p	0.0710209	-3.96355	-4.39587		hsa-miR-28-3p	0.075604	-2.96544	-3.7918		hsa-let-7i-5p	0.494125	-0.683803	-0.661329
hsa-miR-326	0.615066	-2.04108	-2.10562		hsa-miR-103a-3p	0.0710209	2.05273	1.62318		hsa-miR-409-3p	0.075604	-3.24375	-4.188		hsa-miR-125b-5p	0.494125	-3.04115	-3.29138
hsa-miR-425-5p	0.615066	0.120753	0.0855915		hsa-miR-10b-5p	0.0710209	-5.24675	-4.16754		hsa-miR-425-5p	0.075604	-0.184125	0.0855915		hsa-miR-150-5p	0.494125	-0.316952	-0.141483
hsa-let-7g-5p	0.636656	0.719263	0.671077		hsa-miR-23a-3p	0.0710209	3.06487	3.27628		hsa-miR-15b-5p	0.0968597	0.107229	0.245878		hsa-miR-199a-3p	0.494125	-0.622798	-0.848195
hsa-miR-151a-3p	0.636656	-3.29867	-3.29962		hsa-miR-145-5p	0.0884494	-1.2804	-0.736831		hsa-miR-99b-5p	0.0968597	-3.25973	-3.71524		hsa-miR-16-5p	0.543327	7.3386	7.41754
hsa-miR-223-5p	0.636656	-4.49048	-4.65853		hsa-miR-30a-5p	0.0983757	-4.70193	-3.65134		hsa-let-7b-5p	0.109152	0.451717	0.808916		hsa-miR-18b-5p	0.543327	-1.50164	-1.27575
hsa-miR-29a-3p	0.636656	-0.338319	-0.441451		hsa-miR-15b-5p	0.109172	0.233735	0.107229		hsa-miR-193b-3p	0.109152	-4.16785	-4.85003		hsa-miR-22-5p	0.543327	-2.03541	-2.03922
hsa-miR-29b-3p	0.636656	-0.97066	-1.08129		hsa-let-7a-5p	0.120885	1.60997	1.28617		hsa-miR-338-3p	0.109152	-1.89371	-2.65691		hsa-miR-29b-3p	0.543327	-1.0799	-0.948361
hsa-miR-374b-5p	0.636656	-3.31454	-3.37868		hsa-miR-154-5p	0.133559	-5.33852	-4.58361		hsa-miR-30d-5p	0.13741	-4.02084	-4.44854		hsa-miR-532-3p	0.543327	-3.4199	-3.5495
hsa-miR-424-5p	0.636656	-1.21597	-1.17476		hsa-miR-421	0.133559	-5.09397	-4.29719		hsa-miR-382-5p	0.13741	-3.6278	-4.46238		hsa-miR-126-3p	0.594853	2.01477	2.02011
hsa-miR-590-5p	0.636656	-2.67507	-2.64381		hsa-miR-99b-5p	0.133559	-3.61614	-3.25973		hsa-miR-99a-5p	0.13741	-2.73228	-3.27277		hsa-miR-148b-3p	0.594853	-0.0939339	-0.00097892
hsa-miR-26b-5p	0.658559	-0.397497	-0.440711		hsa-miR-125a-5p	0.147237	-2.8987	-2.74848		hsa-miR-375	0.153507	-4.21821	-5.05532		hsa-miR-151a-3p	0.594853	-3.37559	-3.20901
hsa-miR-486-5p	0.658559	2.45615	2.23956		hsa-miR-15b-3p	0.147237	-2.20207	-2.61147		hsa-let-7i-3p	0.171	-4.39587	-4.14472		hsa-miR-152	0.594853	-2.45408	-2.52837
hsa-miR-629-5p	0.658559	-4.31447	-4.25339		hsa-miR-130b-3p	0.161961	-4.16294	-4.29933		hsa-miR-10b-5p	0.171	-4.16754	-4.72809		hsa-miR-16-2-3p	0.594853	-3.23435	-3.35931
hsa-miR-130a-3p	0.680759	-0.200488	-0.0830473		hsa-miR-18a-5p	0.161961	-1.63596	-1.84986		hsa-miR-324-5p	0.171	0.239626	-0.507007		hsa-miR-24-3p	0.594853	1.97881	1.8504
hsa-miR-140-5p	0.703239	-1.63993	-1.57675		hsa-miR-205-5p	0.177771	-5.01608	-4.53272		hsa-let-7a-5p	0.189945	1.28617	1.53232		hsa-miR-30a-5p	0.594853	-4.18702	-4.74293
hsa-miR-18a-5p	0.703239	-1.63596	-1.56901		hsa-miR-141-3p	0.194701	-5.57998	-5.20909		hsa-miR-30a-5p	0.189945	-3.65134	-4.06649		hsa-miR-33a-5p	0.594853	-1.63869	-1.89902
hsa-miR-23b-3p	0.703239	1.08169	1.16418		hsa-miR-335-5p	0.194701	-4.78536	-4.34601		hsa-miR-335-5p	0.189945	-4.34601	-5.11211		hsa-miR-365a-3p	0.594853	-3.6621	-3.65726
hsa-miR-30d-5p	0.703239	-4.4041	-4.44854		hsa-miR-532-5p	0.194701	-2.83587	-3.28687		hsa-miR-374a-5p	0.189945	-4.47555	-4.30018		hsa-miR-378a-3p	0.594853	-1.89243	-1.69005
hsa-miR-101-3p	0.725982	0.52669	0.670012		hsa-let-7b-3p	0.212786	-3.70815	-3.98487		hsa-miR-424-5p	0.189945	-1.39857	-1.17476		hsa-miR-423-5p	0.594853	0.630676	0.763031
hsa-miR-22-3p	0.725982	2.01887	1.98335		hsa-let-7b-5p	0.212786	0.802248	0.451717		hsa-miR-497-5p	0.232388	-1.37052	-1.58553		hsa-let-7e-5p	0.648503	-2.50239	-3.01206
hsa-miR-15b-3p	0.748969	-2.20207	-2.17371		hsa-miR-374a-5p	0.212786	-4.36023	-4.47555		hsa-miR-17-5p	0.255967	-4.26379	-4.42734		hsa-miR-130a-3p	0.648503	-0.225498	-0.19389
hsa-miR-30c-5p	0.748969	-0.655507	-0.556771		hsa-miR-146b-5p	0.232053	-4.76025	-4.62696		hsa-miR-142-5p	0.281158	0.089288	0.237942		hsa-miR-17-5p	0.648503	-4.23725	-4.33776
hsa-miR-320a	0.748969	1.01365	0.919303		hsa-miR-338-3p	0.232053	-2.58267	-1.89371		hsa-miR-27a-3p	0.307982	-0.263564	-0.0275045		hsa-miR-28-3p	0.648503	-3.86528	-3.99916
hsa-miR-33a-5p	0.748969	-1.82051	-1.60797		hsa-miR-191-5p	0.252527	-1.88159	-2.09993		hsa-miR-331-3p	0.307982	-5.07075	-5.22491		hsa-let-7g-5p	0.704043	0.728731	0.709795
hsa-miR-363-3p	0.748969	-1.52837	-1.45422		hsa-miR-30d-5p	0.252527	-4.4041	-4.02084		hsa-miR-29a-3p	0.336446	-0.457141	-0.441451		hsa-miR-154-5p	0.704043	-5.52115	-4.75528
hsa-miR-18b-5p	0.795599	-1.49758	-1.48254		hsa-miR-223-3p	0.274228	5.43299	1.42977		hsa-miR-486-5p	0.36655	1.9763	2.23956		hsa-miR-331-3p	0.704043	-5.22578	-5.10896
hsa-miR-19a-3p	0.795599	2.19258	2.45722		hsa-miR-486-5p	0.274228	2.45615	1.9763		hsa-miR-502-3p	0.36655	-4.23747	-4.05111		hsa-miR-375	0.704043	-5.47908	-4.87663
hsa-miR-505-3p	0.795599	-4.06187	-3.98981		hsa-miR-197-3p	0.32136	-1.86008	-1.9229		hsa-miR-328	0.398278	-3.65779	-3.97675		hsa-let-7b-5p	0.761208	0.855201	0.783721
hsa-miR-15b-5p	0.819203	0.233735	0.245878		hsa-miR-192-5p	0.346801	-1.57877	-1.41422		hsa-miR-532-3p	0.398278	-3.892	-3.56302		hsa-miR-125a-5p	0.761208	-2.94316	-2.85423
hsa-miR-16-2-3p	0.819203	-3.29683	-3.39453		hsa-miR-29b-3p	0.346801	-0.97066	-1.23481		hsa-miR-532-5p	0.398278	-3.28687	-2.88558		hsa-miR-148a-3p	0.761208	-0.465143	-0.343782
hsa-miR-32-5p	0.819203	-0.122822	-0.00768005		hsa-miR-30b-5p	0.346801	0.151498	0.080337		hsa-miR-26b-5p	0.431607	-0.543191	-0.440711		hsa-miR-29a-3p	0.761208	-0.310983	-0.573561
hsa-miR-103a-3p	0.842971	2.05273	2.03271		hsa-miR-221-3p	0.373488	1.19038	1.48894		hsa-let-7e-5p	0.466497	-2.52457	-3.12028		hsa-miR-30e-5p	0.761208	0.350437	0.299666
hsa-miR-107	0.842971	0.789191	0.755287		hsa-miR-27a-3p	0.373488	-0.183158	-0.263564		hsa-miR-374b-5p	0.466497	-3.19396	-3.37868		hsa-miR-34a-5p	0.761208	-5.41228	-5.17633
hsa-miR-331-3p	0.842971	-5.16737	-5.22491		hsa-miR-324-5p	0.373488	-3.85145	0.239626		hsa-miR-192-5p	0.5029	-1.41422	-1.5421		hsa-miR-409-3p	0.761208	-4.56929	-4.33739
hsa-miR-99b-5p	0.842971	-3.61614	-3.71524		hsa-miR-26b-5p	0.401411	-0.397497	-0.543191		hsa-miR-365a-3p	0.5029	-3.64372	-3.53571		hsa-miR-451a	0.761208	8.69964	9.00414
hsa-miR-194-5p	0.866883	-2.82467	-2.82432		hsa-miR-339-3p	0.460883	-4.65209	-4.7221		hsa-miR-629-5p	0.54075	-4.03141	-4.25339		hsa-miR-92a-3p	0.761208	3.12863	3.21959
hsa-miR-221-3p	0.866883	1.19038	1.09667		hsa-miR-629-5p	0.460883	-4.31447	-4.03141		hsa-miR-93-3p	0.54075	-3.9001	-4.05104		hsa-let-7b-3p	0.819708	-3.82792	-3.58838
hsa-miR-106a-5p	0.890918	2.33592	2.4202		hsa-let-7e-5p	0.492373	-2.89948	-2.52457		hsa-miR-154-5p	0.579973	-4.58361	-4.64953		hsa-miR-15a-5p	0.819708	4.22706	4.16881
hsa-miR-142-3p	0.890918	1.74417	1.67362		hsa-miR-29a-3p	0.492373	-0.338319	-0.457141		hsa-miR-339-3p	0.579973	-4.7221	-4.99162		hsa-miR-629-5p	0.819708	-4.20775	-4.34296
hsa-miR-143-3p	0.890918	-2.27205	-2.12446		hsa-miR-106b-3p	0.593359	-5.16519	-5.0309		hsa-miR-505-3p	0.579973	-4.1803	-3.98981		hsa-miR-136-5p	0.879228	-3.63336	-3.60536
hsa-miR-342-3p	0.890918	-1.56897	-1.52138		hsa-miR-223-5p	0.593359	-4.49048	-1.15218		hsa-miR-92a-3p	0.579973	3.27837	2.99923		hsa-miR-142-3p	0.879228	1.69848	1.82941
hsa-miR-374a-5p	0.890918	-4.36023	-4.30018		hsa-miR-532-3p	0.593359	-3.52534	-3.892		hsa-miR-106b-3p	0.620481	-5.0309	-5.38478		hsa-miR-197-3p	0.879228	-1.93252	-1.78765
hsa-miR-93-3p	0.890918	-3.93476	-4.05104		hsa-miR-660-5p	0.62901	-0.906355	-0.85917		hsa-miR-29b-3p	0.620481	-1.23481	-1.08129		hsa-miR-338-3p	0.879228	-2.51156	-2.61607
hsa-let-7f-5p	0.915054	-1.81783	-1.81657		hsa-let-7i-5p	0.665548	-0.683613	-0.713778		hsa-let-7b-3p	0.704941	-3.98487	-3.85424		hsa-miR-363-3p	0.879228	-1.49778	-1.54566
hsa-miR-126-3p	0.915054	2.02005	2.05025		hsa-miR-101-3p	0.665548	0.52669	0.5053		hsa-miR-101-3p	0.704941	0.5053	0.670012		hsa-miR-421	0.879228	-5.10588	-5.08939
hsa-miR-144-5p	0.915054	-1.82829	-1.75662		hsa-miR-30c-5p	0.665548	-0.655507	-0.541248		hsa-miR-223-3p	0.704941	1.42977	1.09667		hsa-miR-484	0.879228	-0.227081	-0.256101
hsa-miR-19b-3p	0.915054	3.41132	3.45526		hsa-miR-331-3p	0.702899	-5.16737	-5.07075		hsa-miR-30b-5p	0.704941	0.080337	0.110609		hsa-miR-532-5p	0.879228	-2.82819	-2.84354
hsa-miR-378a-3p	0.915054	-1.88424	-1.78855		hsa-miR-33a-5p	0.74098	-1.82051	-1.73779		hsa-miR-484	0.704941	-0.277456	-0.365742		hsa-miR-766-3p	0.879228	-4.23039	-4.27532
hsa-miR-532-3p	0.915054	-3.52534	-3.56302		hsa-miR-93-3p	0.74098	-3.93476	-3.9001		hsa-let-7i-5p	0.748663	-0.713778	-0.673396		hsa-miR-93-3p	0.879228	-4.12534	-3.89234
hsa-miR-144-3p	0.939268	2.53633	2.46212		hsa-miR-365a-3p	0.779707	-3.65968	-3.64372		hsa-miR-143-3p	0.793207	-2.00465	-2.12446		hsa-miR-15b-5p	0.93944	0.235294	0.183882
hsa-miR-185-5p	0.939268	0.159888	0.130194		hsa-miR-505-3p	0.779707	-4.06187	-4.1803		hsa-miR-223-5p	0.793207	-1.15218	-0.0979666		hsa-miR-130b-3p	1	-4.14776	-4.17812
hsa-let-7i-5p	0.963538	-0.683613	-0.673396		hsa-miR-215	0.818988	-2.56594	-2.51183		hsa-miR-30c-5p	0.793207	-0.541248	-0.556771		hsa-miR-139-5p	1	-4.03947	-4.17704
hsa-miR-16-5p	0.963538	7.41667	7.30588		hsa-miR-374b-5p	0.818988	-3.31454	-3.19396		hsa-miR-660-5p	0.884207	-0.85917	-0.871942		hsa-miR-140-5p	1	-1.64973	-1.63343
hsa-miR-29c-3p	0.963538	0.26541	0.297185		hsa-miR-92a-3p	0.818988	3.19616	3.27837		hsa-miR-141-3p	0.930367	-5.20909	-5.23084		hsa-miR-181a-5p	1	-1.81826	-1.82847
hsa-let-7b-5p	0.987842	0.802248	0.808916		hsa-miR-143-3p	0.85873	-2.27205	-2.00465		hsa-miR-194-5p	0.930367	-2.79292	-2.82432		hsa-miR-223-3p	1	5.44327	5.42272
hsa-miR-140-3p	0.987842	1.25268	1.33578		hsa-miR-17-5p	0.85873	-4.2875	-4.26379		hsa-miR-191-5p	0.976763	-2.09993	-2.06953		hsa-miR-223-5p	1	-4.55922	-4.44019
hsa-miR-148b-3p	0.987842	-0.0418587	-0.0768171		hsa-miR-328	0.898832	-3.89756	-3.65779		hsa-miR-197-3p	0.976763	-1.9229	-1.97812		hsa-miR-320b	1	-0.589183	-0.287687
hsa-miR-151a-5p	0.987842	-0.604714	-0.517514		hsa-miR-484	0.898832	-0.241591	-0.277456		hsa-miR-205-5p	0.976763	-4.53272	-4.47115		hsa-miR-326	1	-2.05613	-2.02188
hsa-miR-27a-3p	0.987842	-0.183158	-0.0275045		hsa-miR-194-5p	0.979714	-2.82467	-2.79292		hsa-miR-215	0.976763	-2.51183	-2.50282		hsa-miR-423-3p	1	-1.59302	-1.77729
hsa-miR-338-3p	0.987842	-2.58267	-2.65691		hsa-miR-424-5p	0.979714	-1.21597	-1.39857		hsa-miR-33a-5p	0.976763	-1.73779	-1.60797		hsa-miR-660-5p	1	-0.89469	-0.953588
